# Supplementary material for: Bioactivity of Wild and Cultivated Legumes: Phytochemical Content and Antioxidant Properties
Source: Antioxidants (Basel). 2023 Apr 1;12(4):852. doi: 10.3390/antiox12040852 (PMC10135128; doi:10.3390/antiox12040852)
Supplement: Supplementary file 1 [file antioxidants-12-00852-s001.zip]

Archive with 1 entries (1 files):
- antioxidants-2262345-supplementary.pdf
